# Supplementary material for: Oral and emotional health experience of refugees’ in the state of Massachusetts - A mixed methods approach
Source: PLoS One. 2023 Mar 9;18(3):e0281361. doi: 10.1371/journal.pone.0281361 (PMC9997929; doi:10.1371/journal.pone.0281361)
Supplement: S1 Data — (XLSX) [file pone.0281361.s002.xlsx]

## Sheet: Adults
ID	age	sex	Mrital status	time_US	child<18	>18	employ	degree	home	away	job before	country	dental access	dental visit us	difficulties sch	insurance	last visit	reason for thevisit	dental pain last 12	cavity	gum	loose	floss	brush	sugar	embarrass	medical	tired	sleep	attention	speech	smoke	eat	weight	performance	shy	lonleyget along	get along	likeable	teased	friends	bullying	happy	decay	Missing	filled	crown	fissure sealant
1	2	0	1	2	0	3	0	2	1	2	0	0	1	1	1	1	0	5	0	1	1	1	0	3	1	3	1	1	2	2	2	0	2	2	2	2	0	0	0	0	0	0	1	1	13	14		0
2	0	0	0	2	2	3	2	2	0	2	0	6	1	1	6	1	0	5	1	0	0	0	2	2	2	.	0	0	0	0	0	0	0	0	0	1	0	0	0	0	0	0	2	0	2	8		0
3	2	1	1	2	2	2	1	2	0	2	1	6	1	1	1	1	0	6	3	0	0	0	4	4	2	3	1	2	0	2	0	2	0	0	2	0	0	0	0	1	0	0	1	0	3	3		0
4	1	1	1	2	0	2	7	0	0	2	1	0	0	1	5	0	0	4	1	2	0	0	0	4	4	2	1	0	0	1	0	2	1	0	0	0	0	1	0	0	1	0	2	0	0	13		0
5	0	1	1	2	2	3	7	2	6	2	0	6	1	1	6	1	0	0	3	0	0	0	0	3	2	0	0	0	0	0	0	1	1	1	0	1	0	0	0	0	0	0	2	6	0	1		0
6	1	0	1	2	3	2	3	4	1	2	1	1	0	1	1	1	0	2	1	1	1	1	3	4	3	3	0	1	2	2	0	0	0	2	0	0	1	1	2	0	1	0	0	1	5	10	2	0
7	0	1	0	2	1	4	7	1	10	2	1	11	1	0	.	2	3	.	3	2	0	0	.	4	2	2	0	0	0	1	0	0	0	0	0	1	0	0	0	0	0	0	2	0	0	0	0	0
8	2	0	1	2	2	3	0	0	0	2	0	7	1	1	6	1	0	2	1	0	1	0	0	3	1	0	1900-01-01	2	2	2	0	0	0	2	2	2	0	0	0	1	0	0	2	2	1	5	6	0
9	1	1	0	2	0	2	7	0	0	2	1	0	0	1	2018-04-01	0	0	2	3	2	0	0	0	4	4	2	1	0	0	1	0	2	1	0	0	0	0	1	0	0	1	0	2
10	2	0	1	1	1	7	3	0	9	1	0	12	0	1	4	1	0	3	5	2	1	1	.	4	0	2	1	2	1	1	0	0	0	1	0	1	0	0	0	0	0	0	0	11	1	4	0	0
11	1	1	1	0	2	2	5	4	9	0	1	9	0	0	2	0	3	5	2	1	1	1	.	3	4	1	0	1	0	1	1	0	0	0	0	0	.	.	.	.	.	.	.	6	1	0	0	0
12	1	0	1	0	2	2	7	4	9	0	1	12	0	0	2	1	1	2	3	2	0	1	.	4	2	1	1	2	1	1	0	0	0	0	0	0	1	0	0	0	0	0	0	5	0	0	0	0
13	1	0	1	2	2	0	3	2	9	2	0	9	1	0	2	1	5	.	1	1	0	0	.	4	4	0	0	0	0	0	0	0	0	0	0	0	0	0	0	0	0	0	0	5	0	0	0	0
14	2	1	2	2	4	2	1	1	0	2	0	7	1	1	4	1	0	5	1	0	0	0	0	3	2	0	1	1	2	2	0	0	0	2	1	0	1	2	2	0	0	0	1	0	8	2	6	1
15	2	1	1	2	2	3	7	2	0	2	1	7	0	1	0	1	0	1	3	0	1	0	2	3	2	2	2	1	1	1	0	0	1	2	0	0	1	0	0	1	0	0	1	2	2	5	5	0
16	2	0	4	2	0	0	0	2	11	2	1	11	1	1	6	1	2	1	3	2	0	0	.	4	2	0	0	0	0	0	0	0	1	1	0	0	0	0	0	0	0	0	0	4	0	0	0	0
17	2	1	1	.	1	5	0	4	5	.	1	5	.	0	0	1	0	0	0	0	0	0	.	4	4	.	1	2	2	.	0	0	2	2	0	0	0	0	.	.	0	.	2	3	0	3	0	0
18	2	1	1	.	3	2	1	4	1	.	1	1	.	0	0	1	0	4	1	0	1	0	.	3	4	.	1	2	2	.	0	0	2	2	2	2	0	0	.	.	2	.	2	8	0	5	7	0
19	1	0	1	.	2	2	5	2	0	.	1	1	.	1	0	1	1	4	1	0	1	0	.	3	0	.	1	2	0	.	0	0	0	2	0	2	2	0	.	.	0	.	2	2	2	8	2	0
20	0	0	0	.	3	4	5	2	0	.	1	0	.	0	0	1	0	0	0	0	0	0	.	4	4	.	2	2	2	.	0	0	0	0	0	0	0	0	.	.	0	.	2	1	0	0	0	2
21	1	1	0	.	0	1	1	4	5	.	1	5	.	0	0	1	0	0	0	0	0	0	.	4	0	.	2	0	0	.	0	0	0	0	0	0	0	0	.	.	0	.	2	1	0	4	0	0
22	1	1	1	.	2	2	0	0	5	.	1	5	.	0	0	1	0	0	0	0	0	0	.	3	4	.	2	0	0	.	0	2	0	0	0	0	0	0	.	.	0	.	2	0	0	0	0	0
23	3	1	1	.	2	4	0	0	1	.	1	1	.	1	0	1	1	0	0	0	1	0	.	4	0	.	1	0	0	.	0	0	0	0	0	0	2	0	.	.	0	.	2	2	3	9	4	0
24	1	1	0	2	0	0	1	4	1	2	1	1	1	1	3	1	0	4	4	1	0	1	3	3	4	4	1	3	2	2	0	2	0	0	2	2	2	2	0	2	0	0	1	1	0	3		0
25	2	0	1	2	0	3	1	4	1	2	1	0	1	1	5	1	0	2	4	1	1	0	2	4	4	0	1	2	2	1	0	0	0	2	2	0	2	0	1	0	1	0	1	3	2	8		0
26	2	1	1	2	0	3	5	4	1	2	1	0	1	1	6	1	0	2	3	1	0	1	2	4	2	4	1	2	2	1	0	0	1	0	0	2	0	0	0	2	0	0	1	0	4	10		0
27	1	1	0	2	0	1	7	4	1	2	1	6	1	1	5	0	0	4	1	1	0	0	0	3	1	4	0	0	0	0	0	1	2	2	0	2	1	1	0	2	2	0	1	3	0	13		0
28	1	0	1	2	2	3	0	2	1	2	0	0	2	1	0	1	0	1	1	0	0	0	0	.	.	.	.	.	.	.	.	.	.	.	.	.	0	0	0	0	0	0	2	4	1	8		0
29	1	1	1	2	3	2	7	0	1	2	0	7	0	1	0	1	1	0	2	0	0	0	2	.	.	.	.	.	.	.	.	.	.	.	.	.	.	.	.	.	.	.	.	0	5	2		0
30	0	0	1	2	5	0	3	1	1	2	0	7	0	1	6	1	0	4	3	0	0	0	0	4	4	1	1	2	2	2	0	0	0	0	2	2	0	0	0	2	2	0	1	1	3	11		0
31	1	0	2	2	2	2	7	1	0	2	1	7	1	1	5	1	0	6	4	1	1	0	4	4	0	4	0	2	0	2	0	2	0	0	0	1	2	0	0	2	0	0	1	3	10	9		0
32	2	0	0	2	2	2	1	0	0	2	0	7	0	1	4	1	0	3	4	1	1	0	4	4	0	4	1	2	2	2	0	0	1	2	2	2	2	0	0	1	0	0	1	2	0	10		0
33	1	0	1	2	2	2	7	2	0	2	0	7	0	1	0	1	2	1	3	1	1	1	2	4	3	2	0	1	0	1	0	0	0	1	0	0	0	1	0	0	0	0	1	.	.	.		0
34	2	1	1	2	2	3	1	4	0	2	1	8	1	1	0	1	0	1	3	1	1	1	2	4	4	4	1	0	1	1	0	0	1	0	1	1	0	0	0	0	0	0	1	9	2	1		0
35	0	0	0	2	1	3	2	2	0	2	1	8	1	1	5	1	2	0	3	1	0	0	0	4	0	2	0	0	1	0	1	0	0	0	0	0	0	0	0	0	0	0	2	0	0	8		0
36	1	0	1	2	2	3	3	2	0	2	0	8	1	1	0	1	0	4	3	3	3	3	2	3	4	1	1	1	0	1	0	0	1	1	1	0	0	1	0	0	0	0	1	2	2	11		0
37	0	1	0	2	2	2	2	1	0	2	0	0	2	1	6	1	0	4	1	0	0	0	0	4	4	3	0	0	0	0	0	0	0	0	0	0	0	0	0	0	0	0	2	0	0	14		0
38	1	0	1	2	3	2	3	3	1	2	1	7	1	1	6	1	0	4	3	1	1	0	3	4	3	2	1	1	2	0	0	0	0	1	0	0	1	0	0	0	1	0	1	0	0	1		0
39	0	0	0	2	0	2	5	2	1	2	0	0	1	.	.	.	.	.	.	.	.	.	.	.	.	.	.	.	.	.	.	.	.	.	.	.	0	0	0	0	0	0	0	0	0	4		0
40	2	1	1	0	4	2	7	2	0	1	0	0	0	1	0	1	0	1	3	0	0	1	1	3	0	3	0	0	0	0	0	2	1	1	0	1	0	0	0	0	0	0	2	0	7	4		0
41	1	1	1	2	3	2	7	2	0	2	1	6	1	1	1	1	0	6	4	0	1	0	3	2	0	3	0	2	0	2	0	2	2	2	2	2	1	2	2	2	0	0	0	2	3	8		0
42	2	1	1	2	1	2	1	0	0	2	1	8	1	1	6	1	0	4	4	0	0	0	0	0	0	3	1	2	2	2	0	2	0	2	2	1	2	1	2	2	2	0	0	0	2	13		0
43	1	1	1	2	3	2	7	1	1	2	1	7	1	1	6	1	0	1	1	0	0	1	0	4	0	4	0	0	0	0	0	0	0	1	0	0	0	2	0	1	0	0	2	4	6	8		0
44	2	0	1	2	2	2	7	4	0	2	1	6	1	1	0	1	0	4	4	1	0	0	0	4	4	3	0	0	0	0	0	1	0	2	0	0	0	0	0	0	0	0	1	12	3	7		0
45	2	0	1	2	1	2	7	4	0	2	0	8	1	1	6	1	0	3	3	1	0	0	3	3	0	3	0	1	0	2	0	0	1	2	2	1	2	1	0	2	2	0	0	0	6	3		0
46	1	0	1	2	3	2	3	0	0	2	0	5	0	1	6	1	0	4	4	1	1	0	0	4	0	1	1	2	1	2	0	1	0	2	1	1	2	2	1	2	1	0	0	4	5	7		0
47	1	1	1	2	3	2	7	2	0	2	1	5	0	1	6	1	0	3	4	1	1	1	3	3	0	2	0	0	1	1	0	2	0	0	0	0	0	0	0	0	0	0	2	7	2	9		0

## Sheet: Children
	age	sex	US living	<18	>18	guardian	grade	nationality	how long	cntry of imm	dental prev	last visit	reason	pain	caries rn	caries before	brushing	flossing	sugar intake	health prob	embarassed	sleeping prb	focusing	speech	smoker	eat a lot	obese	academics	shy	lonely	get along	lovable	interest	making friends	bullying	happy	D	M	F	S
1	0	1	2	3	2	0	1	1	2	7	1	0	5	2	0	1	4	0	2	1	0	0	0	0	0	1	0	1	0	0	0	0	0	0	0	2	0	0	8	3
2	0	1	2	3	2	0	1	1	2	7	1	0	2	3	0	1	4	0	3	1	0	0	0	0	0	2	1	0	0	0	0	0	0	0	0	2	0	0	1	3
3	2	0	2	2	3	0	1	0	2	8	0	0	5	2	0	1	3	3	2	1	0	0	0	0	0	0	0	0	1	0	2	0	1	0	0	2	0	2	2	0
4	0	0	2	0	4	0	1	1	2	0	0	0	1	0	0	0	3	0	0	0	0	0	0	0	0	0	0	0	2	0	2	0	0	0	0	2	0	1	9	4
5	1	1	2	1	2	0	1	0	2	7	0	2	1	1	0	1	4	0	4	1	2	0	0	0	0	1	0	2	2	0	2	2	0	0	2	2	0	0	0	0
6	0	0	2	5	5	0	1	1	2	7	0	4	4	0	0	0	4	3	2	0	0	0	0	0	0	1	1	0	0	0	0	0	0	0	0	2	0	0	15	0
7	1	0	2	5	2	0	1	1	2	7	0	0	5	1	0	1	3	0	3	1	0	0	0	0	0	0	0	0	1	0	0	0	2	0	0	2	0	0	6	10
8	1	1	2	5	2	0	1	7	2	7	1	0	3	4	0	0	3	0	2	1	3	2	0	0	0	2	0	0	2	0	0	0	2	2	0	2	0	0	14	1
9	1	0	2	3	2	0	1	0	2	5	0	0	2	2	0	0	4	2	3	1	0	0	0	0	0	2	1	0	0	0	0	0	0	0	0	2	4	0	2	0
10	0	1	2	3	2	0	1	0	2	5	0	0	1	1	0	2	4	0	2	1	0	2	0	0	0	2	1	0	2	0	1	1	0	1	0	2	0	0	0	4
11	1	1	2	1	2	0	1	6	2	6	1	0	2	2	2	1	4	4	2	1	0	0	0	0	0	0	0	0	0	0	0	0	0	0	0	2	NA	NA	NA	NA
12	2	1	2	2	5	0	1	0	2	7	1	1	1	3	0	0	2	2	2	3	1	1	0	0	0	1	2	0	1	0	0	0	0	0	0	2	1	0	0	10
13	0	0	2	0	2	0	not available	0	1	0	2	0	not available	not available	1	0	not available	not available	not available	not available	not available	2	0	0	2	0	not available	not available	0	not available	1	1	not available	0	0	1	0	0	2	11
14	0	1	2	2	2	0	1	0	2	0	not available	0	2	3	0	1	4	not available	2	0	not available	2	0	2	0	0	0	0	0	0	0	0	1	0	0	1	1	0	6	0
15	1	1	2	2	3	1	1	3	2	3	1	0	3	3	0	1	3	0	4	1	1	0	0	1	0	1	0	0	1	0	0	0	0	0	0	2	0	0	0	0
16	0	1	2	2	5	0	1	7	2	7	1	0	1	1	2	2	3	2	2	1	0	0	0	0	0	1	0	0	1	1	1	1	0	0	0	2	0	0	0	5
17	1	1	2	3	2	0	1	0	not available	5	not available	0	1	2	not available	0	2	not available	2	0	not available	0	not available	0	0	0	not available	not available	2	1	2	1	2	0	1	1	0	0	5	4
18	0	0	2	2	2	0	1	0	2	0	not available	0	0	0	0	0	4	not available	2	0	not available	2	0	0	0	0	0	0	0	2	1	0	1	2	0	2	2	0	6	0
19	0	1	2	2	6	1	1	4	2	4	0	2	1	3	1	0	4	not available	3	4	not available	0	0	0	0	1	2	1	0	1	0	0	0	0	1	1	2	0	0	1
20	1	1	2	1	2	0	1	5	2	5	1	0	2	2	2	1	4	4	2	1	0	0	0	0	0	0	0	0	0	0	0	0	0	0	0	2	0	0	2	0
21	0	1	2	2	0	N/A	1	1	2	7	0	2	0	4	0	0	2	not available	4	1	0	0	0	NA	0	0	na	na	0	0	0	0	not available	0	0	2	1	1	2	1
22	0	0	2	2	2	0	1	1	2	7	0	1	0	3	1	1	3	not available	2	1	4	1	0	1	0	1	na	na	1	na	1	1	1	1	1	2	2	1	4	0
